# Supplementary material for: Optimization and Validation of Dosage Regimen for Ceftiofur against Pasteurella multocida in Swine by Physiological Based Pharmacokinetic–Pharmacodynamic Model
Source: Int J Mol Sci. 2022 Mar 28;23(7):3722. doi: 10.3390/ijms23073722 (PMC8998519; doi:10.3390/ijms23073722)
Supplement: Supplementary file 1 [file ijms-23-03722-s001.zip]

Archive with 1 entries (1 files):
- ijms-1624214-supplementary.pdf
